# Supplementary material for: Evaluation of Response to Immune Checkpoint Inhibitors Using a Radiomics, Lesion-Level Approach
Source: Cancers (Basel). 2021 Dec 1;13(23):6050. doi: 10.3390/cancers13236050 (PMC8657103; doi:10.3390/cancers13236050)
Supplement: Supplementary file 1 [file cancers-13-06050-s001.zip]

Archive with 1 entries (1 files):
- cancers-1459325-supplementary.pdf
